# Supplementary material for: Impact of Underlying Liver Disease on the Risk and Prognostic Factors of Breast Cancer Liver Metastases: A Retrospective Multicenter Cohort Study
Source: Cancer Med. 2026 Apr 24;15(5):e71761. doi: 10.1002/cam4.71761 (PMC13109617; doi:10.1002/cam4.71761)
Supplement: Supplementary file 1 — Supplementary Table 1 Baseline characteristics of patients with BCLM stratified by NAFL severity before and after PSM. [file CAM4-15-e71761-s003.xlsx]

## Sheet: Sheet1
			Before PSM				After PSM
		NAFL	None (n=308)	Mild (n=40)	MTS (n=39)	P	None (n=38)	Mild (n=38)	MTS (n=38)	P
		Age (yr)				0.04				0.05
		< 50	130	21	24		12	20	22
		≥50	178	19	15		26	18	16
		BMI (kg/m2)				0.04				>0.90
		< 24	214	27	26		26	26	26
		≥24	94	13	13		12	12	12
		Menstrual status				0.86				0.21
		Premenopausal	138	19	19		12	18	19
		Postmenopausal	170	21	20		26	20	19
		HBsAg infection				0.79				0.9
		Negative	284	36	35		35	34	34
		Positive	24	4	4		3	4	4
		NAT				0.98				>0.90
		No	210	27	26		26	26	26
		Yes	98	13	13		12	12	12
		Surgical approach				0.01				0.25
		Radical mastectomy	225	21	21		17	20	20
		Breast-Conserving	63	14	13		10	14	13
		Others	20	5	5		11	4	5
		Primary lesion site				0.27				0.05
		Left	143	18	18		18	18	18
		Right	153	18	17		8	16	16
		Bilateral	12	4	4		12	4	4
		T category				0.16				0.55
		T1/T2	271	32	31		34	31	31
		T3/T4	37	8	8		4	7	7
		N category				0.07				0.89
		N0	120	15	13		12	14	13
		N1-N3	188	25	26		26	24	25
		Vascular invasion				0.09				0.54
		No	254	31	30		26	30	29
		Yes	54	9	9		12	8	9
		Pathological subtype				0.6				0.1
		DCIS	21	4	4		12	4	4
		IC	236	32	31		23	30	30
		IC-NCT	51	4	4		3	4	4
		Histological grade				0.05				0.76
		I/II	199	25	26		26	23	25
		III	109	15	13		12	15	13
		Molecular subtyping				0.28				0.04
		Luminal-A	166	15	15		12	14	15
		Luminal-B	57	9	8		1	9	8
		HER2-OE	41	8	9		8	8	8
		TNBC	44	8	7		17	7	7
