# Supplementary material for: Impact of Underlying Liver Disease on the Risk and Prognostic Factors of Breast Cancer Liver Metastases: A Retrospective Multicenter Cohort Study
Source: Cancer Med. 2026 Apr 24;15(5):e71761. doi: 10.1002/cam4.71761 (PMC13109617; doi:10.1002/cam4.71761)
Supplement: Supplementary file 2 — Supplementary Table 2 Mean and median overall survival (OS) according to NAFL severity before and after PSM. [file CAM4-15-e71761-s006.xlsx]

## Sheet: Sheet1
	Mean and median OS for BCLM with different NAFL severity levels
	NAFL	Mean	SD	95% CI	Median	SD	95% CI	P value
	Before PSM							P<0.001
	None	74.3	1.6	71.0-77.5	75	3.2	68.5-81.4
	Mild	88.1	4.2	79.8-96.3	91	4.9	81.2-100.7
	Moderate-to-severe	47.7	4.2	39.3-56.1	50	9.5	31.2-68.7
	Total	73.3	1.5	70.3-76.4	75	2.7	68.9-81.0
	After PSM
	None	61	3.4	54.2-67.8	54	2.5	48.9-59.0	P<0.001
	Mild	87.6	4.3	79.0-96.1	95	6.2	82.7-107.2
	Moderate-to-severe	46	4	37.9-54.0	48	8.3	31.7-64.2
	Total	65.4	2.8	59.8-71.0	59	4.6	49.8-68.1
