# Supplementary material for: Impact of Underlying Liver Disease on the Risk and Prognostic Factors of Breast Cancer Liver Metastases: A Retrospective Multicenter Cohort Study
Source: Cancer Med. 2026 Apr 24;15(5):e71761. doi: 10.1002/cam4.71761 (PMC13109617; doi:10.1002/cam4.71761)
Supplement: Supplementary file 3 — Supplementary Table 3 Baseline characteristics of patients with BCLM stratified by HBsAg status before and after PSM. [file CAM4-15-e71761-s001.xlsx]

## Sheet: Sheet2
			Before PSM			After PSM
			HBsAg- (n=355)	HBsAg+ (n=32)	P	HBsAg- (n=27)	HBsAg+ (n=27)	P
		Age (yr)			0.452			0.784
		< 50	158 (44.51)	17 (53.12)		16 (59.26)	14 (51.85)
		≥50	197 (55.49)	15 (46.88)		11 (40.74)	13 (48.15)
		BMI (kg/m2)			0.304			>0.90
		< 24	248 (69.86)	19 (59.38)		16 (59.26)	16 (59.26)
		≥24	107 (30.14)	13 (40.62)		11 (40.74)	11 (40.74)
		Menstrual status			0.696			0.41
		Premenopausal	163 (45.92)	13 (40.62)		16 (59.26)	12 (44.44)
		Postmenopausal	192 (54.08)	19 (59.38)		11 (40.74)	15 (55.56)
		NAFL			0.797			0.4
		None	284 (80.00)	24 (75.00)		15 (55.56)	19 (70.37)
		Mild	36 (10.14)	4 (12.50)		8 (29.63)	4 (14.81)
		Moderate-to-severe	35 (9.86)	4 (12.50)		4 (14.81)	4 (14.81)
		NAT			0.37			0.778
		No	244 (68.73)	19 (59.38)		18 (66.67)	16 (59.26)
		Yes	111 (31.27)	13 (40.62)		9 (33.33)	11 (40.74)
		Surgical approach			<0.001			0.55
		Radical mastectomy	258 (72.68)	9 (28.12)		7 (25.93)	9 (33.33)
		Breast-Conserving	76 (21.41)	14 (43.75)		14 (51.85)	10 (37.04)
		Others	21 (5.92)	9 (28.12)		6 (22.22)	8 (29.63)
		Primary lesion site			0.038			0.67
		Left	161 (45.35)	18 (56.25)		17 (62.96)	15 (55.56)
		Right	178 (50.14)	10 (31.25)		8 (29.63)	8 (29.63)
		Bilateral	16 (4.51)	4 (12.50)		2 (7.41)	4 (14.81)
		T category			0.549			0.25
		T1/T2	308 (86.76)	26 (81.25)		25 (92.59)	21 (77.78)
		T3/T4	47 (13.24)	6 (18.75)		2 (7.41)	6 (22.22)
		N category			0.921			0.77
		N0	135 (38.03)	13 (40.62)		8 (29.63)	10 (37.04)
		N1-N3	220 (61.97)	19 (59.38)		19 (70.37)	17 (62.96)
		Vascular invasion			0.491			0.67
		No	287 (80.85)	28 (87.50)		25 (92.59)	23 (85.19)
		Yes	68 (19.15)	4 (12.50)		2 (7.41)	4 (14.81)
		Pathological subtype			<0.001			0.41
		DCIS	21 (5.92)	8 (25.00)		8 (29.63)	6 (22.22)
		IC	285 (80.28)	14 (43.75)		15 (55.56)	13 (48.15)
		IC-NCT	49 (13.80)	10 (31.25)		4 (14.81)	8 (29.63)
		Histological grade			0.651			0.41
		I/II	231 (65.07)	19 (59.38)		12 (44.44)	16 (59.26)
		III	124 (34.93)	13 (40.62)		15 (55.56)	11 (40.74)
		Molecular subtyping
		Luminal-A	181 (50.99)	15 (46.88)	0.818	10 (37.04)	12 (44.44)	0.63
		Luminal-B	69 (19.44)	5 (15.62)		9 (33.33)	5 (18.52)
		HER2-OE	52 (14.65)	6 (18.75)		4 (14.81)	4 (14.81)
		TNBC	53 (14.93)	6 (18.75)		4 (14.81)	6 (22.22)
