# Supplementary material for: Impact of Underlying Liver Disease on the Risk and Prognostic Factors of Breast Cancer Liver Metastases: A Retrospective Multicenter Cohort Study
Source: Cancer Med. 2026 Apr 24;15(5):e71761. doi: 10.1002/cam4.71761 (PMC13109617; doi:10.1002/cam4.71761)
Supplement: Supplementary file 4 — Supplementary Table 4 Mean and median overall survival (OS) according to HBsAg status before and after PSM. [file CAM4-15-e71761-s007.xlsx]

## Sheet: Sheet1
	Mean and median OS for BCLM with HBsAg infection
	HBsAg	Mean	SD	95% CI	Median	SD	95% CI	P value
	Before PSM							P=0.011
	Negative	71.9	1.6	68.7-75.1	75	2.9	69.1-80.8
	Positive	88.7	4.3	80.3-97.2	91	7.2	76.7-105.2
	Total	73.3	1.5	70.3-76.4	75	2.7	68.9-81.0
	After PSM							P=0.032
	Negative	68.7	5.5	57.8-79.5	62	4.9	52.2-71.7
	Positive	87.1	4.5	78.1-96.0	91	6.2	78.7-103.2
	Total	77.8	3.7	70.4-85.2	75	10.6	54.1-95.8
