# Supplementary material for: Impact of Underlying Liver Disease on the Risk and Prognostic Factors of Breast Cancer Liver Metastases: A Retrospective Multicenter Cohort Study
Source: Cancer Med. 2026 Apr 24;15(5):e71761. doi: 10.1002/cam4.71761 (PMC13109617; doi:10.1002/cam4.71761)
Supplement: Supplementary file 5 — Supplementary Table 5 Mean and median overall survival after liver metastasis (OSLM) according to NAFL severity before and after PSM. [file CAM4-15-e71761-s004.xlsx]

## Sheet: Sheet1
	Mean and median OSLM for BCLM with different NAFL severity levels
	NAFL	Mean	SD	95% CI	Median	SD	95% CI	P value
	Before PSM							P<0.001
	None	18.1	0.3	14.4-18.8	17	0.5	15.9-18.0
	Mild	17.5	1.1	15.3-19.7	16	2.4	11.1-20.8
	Moderate-to-severe	13.2	0.8	11.6-14.7	12	0.6	10.8-13.1
	Total	17.6	0.3	17.0-18.2	17	0.5	16.0-17.9
	After PSM							P<0.001
	None	19.8	1.1	17.6-22.1	23	1.4	20.2-25.7
	Mild	17.3	1.1	15.1-19.6	16	2.5	11.0-20.9
	Moderate-to-severe	12.8	0.7	11.4-14.3	12	0.6	10.8-13.1
	Total	16.8	0.6	15.5-18.2	16	1.6	12.6-19.3
