# Supplementary material for: Impact of Underlying Liver Disease on the Risk and Prognostic Factors of Breast Cancer Liver Metastases: A Retrospective Multicenter Cohort Study
Source: Cancer Med. 2026 Apr 24;15(5):e71761. doi: 10.1002/cam4.71761 (PMC13109617; doi:10.1002/cam4.71761)
Supplement: Supplementary file 6 — Supplementary Table 6 Mean and median overall survival after liver metastasis (OSLM) according to HBsAg status before and after PSM. [file CAM4-15-e71761-s002.xlsx]

## Sheet: Sheet1
	Mean and median OSLM for BCLM with HBsAg infection
	HBsAg	Mean	SD	95% CI	Median	SD	95% CI	P value
	Before PSM							P=0.579
	Negative	17.6	0.3	16.9-18.2	16	0.4	15.1-16.8
	Positive	18	4.3	15.3-20.6	18	2.6	12.7-23.2
	Total	17.6	0.3	17.0-18.2	17	0.5	16.0-17.9
	After PSM							P=0.284
	Negative	16.9	1	14.7-19.0	17	1	14.8-19.1
	Positive	17.9	1.2	15.4-10.3	19	2.4	14.2-23.7
	Total	17.8	0.8	15.8-19.1	18	1	15.8-20.1
