# Supplementary material for: Impact of Underlying Liver Disease on the Risk and Prognostic Factors of Breast Cancer Liver Metastases: A Retrospective Multicenter Cohort Study
Source: Cancer Med. 2026 Apr 24;15(5):e71761. doi: 10.1002/cam4.71761 (PMC13109617; doi:10.1002/cam4.71761)
Supplement: Supplementary file 7 — Supplementary Table 7 Kaplan–Meier estimates of OS and OSLM stratified by NAFL severity and HBsAg status, with and without PSM. [file CAM4-15-e71761-s005.xlsx]

## Sheet: Sheet1
							Mean and median OSLM according to NAFL severity
				Mean survival time				Median survival time
			NAFL category	Estimate	Standard error	Lower	Upper	Estimate	Standard error	Lower	Upper
						95% CI	95% CI			95% CI	95% CI
			None	18.17	0.35	17.48	18.86	17	0.55	15.92	18.08
			Mild	17.54	1.1	15.38	19.71	16	2.49	11.12	20.88
			Moderate-to-severe	13.21	0.81	11.63	14.79	12	0.61	10.8	13.2
			Overall	17.66	0.32	17.02	18.29	17	0.51	16.01	17.99
			Abbreviations: NAFL, nonalcoholic fatty liver; OSLM, overall survival after liver metastasis.
			Survival times are reported in months and were estimated using Kaplan–Meier analysis.
							Mean and median OSLM according to HBsAg status
				Mean survival time				Median survival time
			HBsAg status	Estimate	Standard error	Lower	Upper	Estimate	Standard error	Lower	Upper
						95% CI	95% CI			95% CI	95% CI
			Negative	17.62	0.33	16.97	18.27	16	0.43	15.16	16.84
			Positive	18.01	1.34	15.39	20.63	18	2.67	12.77	23.23
			Overall	17.65	0.32	17.02	18.29	17	0.5	16.02	17.98
			Abbreviations: HBsAg, hepatitis B surface antigen; OSLM, overall survival after liver metastasis.
			Survival times are reported in months and were estimated using Kaplan–Meier analysis.
							Mean and median OSLM according to NAFL severity after PSM
				Mean survival time				Median survival time
			NAFL category	Estimate	Standard	Lower	Upper	Estimate	Standard error	Lower	Upper
					error	95% CI	95% CI			95% CI	95% CI
			None	19.8669	1.14311	17.6264	22.1074	23	1.40522	20.2458	25.7542
			Mild	17.382	1.13542	15.1565	19.6074	16	2.52555	11.0499	20.9501
			Moderate-to-severe	12.8594	0.743281	11.4025	14.3162	12	0.600691	10.8226	13.1774
			Overall	16.8955	0.672009	15.5783	18.2126	16	1.69503	12.6777	19.3223
			Abbreviations: NAFL, nonalcoholic fatty liver; OSLM, overall survival after liver metastasis; PSM, propensity score matching.
			Survival times are reported in months and were estimated using Kaplan–Meier analysis after 1:1 propensity score matching.
							Mean and median OSLM according to HBsAg status after PSM
				Mean survival time				Median survival time
			HBsAg	Estimate	Standard error	Lower	Upper	Estimate	Standard error	Lower	Upper
			status			95% CI	95% CI			95% CI	95% CI
			Negative	16.9	1.09	14.77	19.03	17	1.08	14.88	19.12
			Positive	17.9	1.27	15.42	20.39	19	2.4	14.29	23.71
			Overall	17.48	0.84	15.83	19.13	18	1.08	15.88	20.12
			Abbreviations: HBsAg, hepatitis B surface antigen; OSLM, overall survival after liver metastasis; PSM, propensity score matching.
			Survival times are reported in months and were estimated using Kaplan–Meier analysis after 1:1 propensity score matching.
							Mean and median 5-year OS according to NAFL severity
				Mean survival time				Median survival time
			NAFL category	Estimate	Standard error	Lower	Upper	Estimate	Standard error	Lower	Upper
						95% CI	95% CI			95% CI	95% CI
			None	42.65	1	40.69	44.61	47	1.2	44.66	49.34
			Mild	50.18	2.3	45.67	54.69	57	3.2	50.73	63.27
			Moderate-to-severe	30.51	2.71	25.19	35.82	33	5.63	21.97	44.03
			Overall	42.63	0.92	40.83	44.42	48	1.29	45.47	50.53
			Abbreviations: NAFL, nonalcoholic fatty liver; OS, overall survival.
			Survival times are reported in months and were estimated using Kaplan–Meier analysis, with follow-up truncated at 5 years.
							Mean and median 5-year OS according to HBsAg status
				Mean survival time				Median survival time
			HBsAg	Estimate	Standard error	Lower	Upper	Estimate	Standard error	Lower	Upper
			status			95% CI	95% CI			95% CI	95% CI
			Negative	41.872	0.967	39.977	43.767	45	1.105	42.835	47.165
			Positive	50.305	2.48	45.444	55.166	56	3.943	48.271	63.729
			Overall	42.629	0.916	40.833	44.425	48	1.293	45.465	50.535
			Abbreviations: HBsAg, hepatitis B surface antigen; OS, overall survival.
			Survival times are reported in months and were estimated using Kaplan–Meier analysis, with follow-up truncated at 5 years.
							Mean and median OS according to HBsAg status
				Mean survival time				Median survival time
			HBsAg	Estimate	Standard error	Lower	Upper	Estimate	Standard error	Lower	Upper
			status			95% CI	95% CI			95% CI	95% CI
			Negative	71.922	1.623	68.74	75.103	75	2.964	69.19	80.81
			Positive	88.776	4.307	80.334	97.218	91	7.267	76.757	105.243
			Overall	73.393	1.547	70.361	76.426	75	3.089	68.946	81.054
			Abbreviations: HBsAg, hepatitis B surface antigen; OS, overall survival.
			Survival times are reported in months and were estimated using Kaplan–Meier analysis.
							Mean and median OSLM according to HBsAg status
				Mean survival time				Median survival time
			HBsAg	Estimate	Standard error	Lower	Upper	Estimate	Standard error	Lower	Upper
			status			95% CI	95% CI			95% CI	95% CI
			Negative	17.62	0.333	16.967	18.274	16	0.427	15.163	16.837
			Positive	18.007	1.336	15.389	20.626	18	2.668	12.771	23.229
			Overall	17.653	0.325	17.017	18.289	17	0.498	16.024	17.976
			Abbreviations: HBsAg, hepatitis B surface antigen; OSLM, overall survival after liver metastasis.
			Survival times are reported in months and were estimated using Kaplan–Meier analysis.
							Mean and median OS according to NAFL severity
				Mean survival time				Median survival time
			NAFL category	Estimate	Standard error	Lower	Upper	Estimate	Standard error	Lower	Upper
						95% CI	95% CI			95% CI	95% CI
			None	74.315	1.65	71.081	77.549	75	3.289	68.553	81.447
			Mild	88.12	4.2	79.888	96.352	91	4.97	81.259	100.741
			Moderate-to-severe	47.774	4.278	39.388	56.159	50	9.543	31.295	68.705
			Overall	73.301	1.529	70.304	76.298	75	2.742	69.625	80.375
			Abbreviations: NAFL, nonalcoholic fatty liver; OS, overall survival.
			Survival times are reported in months and were estimated using Kaplan–Meier analysis.
							Mean and median OSLM according to NAFL severity
				Mean survival time				Median survival time
			NAFL category	Estimate	Standard error	Lower	Upper	Estimate	Standard error	Lower	Upper
						95% CI	95% CI			95% CI	95% CI
			None	18.17	0.352	17.48	18.861	17	0.551	15.92	18.08
			Mild	17.545	1.103	15.383	19.706	16	2.49	11.119	20.881
			Moderate-to-severe	13.213	0.807	11.631	14.795	12	0.611	10.802	13.198
			Overall	17.657	0.324	17.021	18.293	17	0.506	16.009	17.991
			Abbreviations: NAFL, nonalcoholic fatty liver; OSLM, overall survival after liver metastasis.
			Survival times are reported in months and were estimated using Kaplan–Meier analysis.
